# Supplementary material for: Electrochemical Properties of an Sn-Doped LATP Ceramic Electrolyte and Its Derived Sandwich-Structured Composite Solid Electrolyte
Source: Nanomaterials (Basel). 2022 Jun 16;12(12):2082. doi: 10.3390/nano12122082 (PMC9228486; doi:10.3390/nano12122082)
Supplement: Supplementary file 1 [file nanomaterials-12-02082-s001.zip]

Archive with 1 entries (1 files):
- nanomaterials-1747240-supplementary.pdf
